# Supplementary material for: A Comprehensive 10-Year Nationwide Pharmacovigilance Surveillance on Antibacterial Agents in Korea: Data Mining for Signal Detection of Trends and Seriousness of Adverse Events
Source: Microorganisms. 2025 Jan 10;13(1):136. doi: 10.3390/microorganisms13010136 (PMC11767418; doi:10.3390/microorganisms13010136)
Supplement: Supplementary file 1 [file microorganisms-13-00136-s001.zip]

Archive with 1 entries (1 files):
- microorganisms-3390956-supplementary.pdf
